# Supplementary material for: Amino acids and risk of colon adenocarcinoma: a Mendelian randomization study
Source: BMC Cancer. 2023 Oct 28;23:1041. doi: 10.1186/s12885-023-11514-w (PMC10612249; doi:10.1186/s12885-023-11514-w)
Supplement: Supplementary file 1 — Additional file 1. The following supporting information can be downloaded at: www.mdpi.com/xxx/s1, supporting materials met-d-Ala; supporting materials met-a-469; supporting materials met-c-840; supporting materials reverse MR. Patient clinical pathological information, alanine data, and survival information can be downloaded from supplementary materials [file 12885_2023_11514_MOESM1_ESM.xls]

ID	Type	Ala
4810112	Tumor	217.74
4858296	Tumor	192.5
4881783	Tumor	186.12
4919374	Tumor	165.4
4929508	Tumor	181.17
4936311	Tumor	326.83
4784547	Tumor	132.49
4785137	Tumor	132.59
4786930	Tumor	94.8
4789854	Tumor	120.25
4798223	Tumor	180.3
4798289	Tumor	196.7
4800409	Tumor	137.75
4799758	Tumor	187.2
4801595	Tumor	230.49
4802652	Tumor	310.23
4808542	Tumor	234.2
4810757	Tumor	141
4811701	Tumor	277.7
4816742	Tumor	144.6
4818881	Tumor	175.9
4819564	Tumor	217.77
4821220	Tumor	215.3
4821376	Tumor	138.39
4824497	Tumor	299.6
4823936	Tumor	163.2
4825604	Tumor	118.39
4826060	Tumor	194.34
4826784	Tumor	334.04
4827180	Tumor	133.73
4827897	Tumor	227.21
4826261	Tumor	111.9
4829904	Tumor	224.67
4831981	Tumor	143.58
4831880	Tumor	239.76
4832474	Tumor	149.21
4831751	Tumor	254.15
4831875	Tumor	131.3
4830433	Tumor	193.13
4835679	Tumor	234.31
4818441	Tumor	220.71
4837205	Tumor	214.95
4839572	Tumor	217.7
4843216	Tumor	198.3
4737009	Tumor	217.17
4849970	Tumor	122.15
4848648	Tumor	108.89
4852883	Tumor	273.16
4853949	Tumor	176.48
4853912	Tumor	265.08
4861071	Tumor	203.24
4861692	Tumor	105.96
4863976	Tumor	119.13
4866024	Tumor	226.11
4442918	Tumor	365.08
4875416	Tumor	254.15
4874509	Tumor	196.61
4880804	Tumor	132.84
4882797	Tumor	142.09
4880922	Tumor	247.64
4887244	Tumor	189.33
4888801	Tumor	303.08
4888099	Tumor	294.33
4893821	Tumor	147.6
4894715	Tumor	249.78
4897565	Tumor	205.21
4852898	Tumor	284.97
4962978	Tumor	166.02
4964644	Tumor	157.43
4958326	Tumor	218.52
4956971	Tumor	175.67
4954078	Tumor	159.62
4951408	Tumor	239.11
4950906	Tumor	222.96
4951272	Tumor	53.89
4948831	Tumor	147.76
4942288	Tumor	241.42
4939839	Tumor	196.22
4922585	Tumor	226.89
4923260	Tumor	433.36
4920698	Tumor	205.4
4916897	Tumor	402.41
4917223	Tumor	186.69
4906785	Tumor	184.13
4907997	Tumor	206.69
4782043	Tumor	122.42
4788197	Tumor	130.81
4787989	Tumor	98.17
4789144	Tumor	160.68
4795153	Tumor	215.1
4795193	Tumor	181.15
4795934	Tumor	171.65
4796446	Tumor	258.68
4798332	Tumor	200.2
4798682	Tumor	345.2
4800243	Tumor	214.63
4801918	Tumor	223.9
4804004	Tumor	193.55
4804304	Tumor	161.02
4809825	Tumor	139.12
4808147	Tumor	167.86
4807266	Tumor	77.96
4809945	Tumor	119.22
4809710	Tumor	130.03
4813411	Tumor	130.17
4810175	Tumor	118.39
4815013	Tumor	177.22
4814247	Tumor	130.81
4481972	Tumor	212.38
4812906	Tumor	138.88
4817479	Tumor	98.78
4818287	Tumor	172.46
4820550	Tumor	267.6
4820411	Tumor	280.44
4821846	Tumor	181.92
4822709	Tumor	155.06
4823846	Tumor	160
4825479	Tumor	146.32
4828537	Tumor	199.67
4829899	Tumor	246.98
4615462	Tumor	236.4
4831603	Tumor	176.08
4840222	Tumor	204.75
4841436	Tumor	167.62
4841259	Tumor	255.32
4841597	Tumor	186.75
4844999	Tumor	190.91
4496237	Tumor	164.36
4845610	Tumor	222.29
4847975	Tumor	284
4851776	Tumor	141.26
4851437	Tumor	221.71
4854594	Tumor	98.9
4854875	Tumor	330.01
4856016	Tumor	201.73
4856425	Tumor	108.45
4857850	Tumor	207.02
4858889	Tumor	99.94
4861708	Tumor	222.54
4862421	Tumor	273.11
4863506	Tumor	106.73
4863588	Tumor	162.15
4833923	Tumor	160.05
4867367	Tumor	272.82
4867902	Tumor	268.2
4868649	Tumor	332.41
4870394	Tumor	165.41
4870888	Tumor	195.97
4871439	Tumor	203
4869270	Tumor	141.88
4872011	Tumor	229.47
4873138	Tumor	250.89
4875433	Tumor	216.3
4882606	Tumor	255.24
4882610	Tumor	122.03
4884021	Tumor	334.13
4884205	Tumor	171.85
4885820	Tumor	234.91
4772579	Tumor	307.07
4571028	Tumor	128.22
4890597	Tumor	421.77
4891993	Tumor	339.45
4894001	Tumor	409.57
4893684	Tumor	343.05
4898876	Tumor	339.48
4485735	Tumor	130.96
4897814	Tumor	170.69
4899764	Tumor	312.5
4903386	Tumor	211.22
4906560	Tumor	185.9
4907442	Tumor	399
4907274	Tumor	198.98
4907425	Tumor	206.01
4907405	Tumor	158.95
4908694	Tumor	271.94
4907216	Tumor	253.6
4907169	Tumor	416.76
4909491	Tumor	300.13
4912793	Tumor	403.13
4912853	Tumor	322.41
4915186	Tumor	374.83
4919773	Tumor	179.06
4925362	Tumor	197.47
4923745	Tumor	175.8
4930993	Tumor	173.24
4934338	Tumor	166.62
4931563	Tumor	165.84
4938267	Tumor	154.46
4940107	Tumor	155.11
4942777	Tumor	145.56
4949124	Tumor	284.12
4949501	Tumor	193.62
4950936	Tumor	162.44
4954779	Tumor	235.31
4956388	Tumor	283.68
4944575	Tumor	340.58
4961343	Tumor	97.25
4964242	Tumor	105.05
4964801	Tumor	180.57
4968173	Tumor	278.92
4969191	Tumor	321.05
4958065	Tumor	160.07
4870844	Tumor	138.23
4921002	Tumor	221.62
4922445	Tumor	173.04
4971391	Tumor	199.84
4971372	Tumor	150.35
4906111	Tumor	232.76
4906440	Tumor	269.29
4913603	Tumor	182.3
4918725	Tumor	158.94
4920909	Tumor	231
4922771	Tumor	279.49
4925324	Tumor	226.69
4925043	Tumor	259.83
4926056	Tumor	131.55
4929585	Tumor	197.14
4930249	Tumor	219.31
4414634	Tumor	162.66
4931972	Tumor	178.74
4935973	Tumor	247.74
4940309	Tumor	201.97
4945243	Tumor	120.07
4944750	Tumor	312.08
4948423	Tumor	120.19
4949692	Tumor	181.53
4952311	Tumor	122.3
4959367	Tumor	142.68
4960374	Tumor	157.85
4964308	Tumor	210.17
4961505	Tumor	207.09
4965123	Tumor	169.92
4524915	Tumor	197.11
4967789	Tumor	239.09
4969602	Tumor	130.47
4974631	Tumor	251
185	Normal	180.6
187	Normal	233.46
174	Normal	237.34
163	Normal	230.08
178	Normal	182.53
162	Normal	292.98
109	Normal	246.16
203	Normal	162.78
204	Normal	200.83
110	Normal	262.6
124	Normal	149.38
142	Normal	290.865
161	Normal	202.32
104	Normal	351.3
107	Normal	264.78
111	Normal	183.93
123	Normal	306.61
141	Normal	325.35
171	Normal	206.17
177	Normal	184.78
116	Normal	251.69
164	Normal	227.245
57	Normal	261.39
100	Normal	309.81
143	Normal	265.49
196	Normal	249.64
197	Normal	211.23
198	Normal	239.66
4	Normal	229.61
49	Normal	242.48
53	Normal	272.53
63	Normal	359.35
98	Normal	194.44
128	Normal	200.89
172	Normal	210.46
175	Normal	207.3
180	Normal	205.06
193	Normal	273.74
2	Normal	269.21
51	Normal	328.07
129	Normal	211.44
131	Normal	179.87
137	Normal	409.46
147	Normal	179.405
149	Normal	187.94
176	Normal	287.7
189	Normal	214.06
50	Normal	249.05
135	Normal	163.87
144	Normal	158.17
167	Normal	229.11
17	Normal	235.03
43	Normal	330.47
48	Normal	186.79
112	Normal	261.86
122	Normal	274.75
133	Normal	217.17
154	Normal	236.37
64	Normal	281.45
145	Normal	274.55
10	Normal	278.76
41	Normal	281.65
121	Normal	216.69
140	Normal	260.27
195	Normal	221.29
201	Normal	220.77
55	Normal	219.82
102	Normal	302.92
184	Normal	241.35
186	Normal	254.09
38	Normal	164.32
54	Normal	337.42
103	Normal	157.35
127	Normal	234.9
139	Normal	266.6
1	Normal	220.65
18	Normal	273.33
74	Normal	371.42
95	Normal	152.07
132	Normal	161.36
151	Normal	225.475
160	Normal	202.77
179	Normal	253.19
